# Supplementary material for: Genomic analyses provide insights into the evolution and salinity adaptation of halophyte Tamarix chinensis
Source: Gigascience. 2023 Jul 26;12:giad053. doi: 10.1093/gigascience/giad053 (PMC10370455; doi:10.1093/gigascience/giad053)
Supplement: giad053_Supplemental_Files [file giad053_supplemental_files.zip]

Archive with 2 entries (2 files):
- 2023-6-9 Supplemental Information.docx
- Supplementary_tables.xlsx
