# Supplementary material for: Genomic analyses provide insights into the evolution and salinity adaptation of halophyte Tamarix chinensis
Source: Gigascience. 2023 Jul 26;12:giad053. doi: 10.1093/gigascience/giad053 (PMC10370455; doi:10.1093/gigascience/giad053)
Supplement: giad053_Supplemental_Files [file giad053_supplemental_files.zip › Supplementary_tables.xlsx]

## Sheet: Table S1
Table S1 The statistics of PacBio long reads and Hi-C data
Data type	Parameter	Value
PacBio long reads	Total bases (GB)	213.61
	Polymerase reads	5853143
	Polymerase read N50 (bp)	57316
	Mean polymerase read length	36495
	Subreads bases (Gb)	213.54
	Subreads number	7412230
	Subreads mean length (bp)	28809
	Insert size (bp)	30159
	Above 10k (%)	95.6453
	Subreads read N50 (bp)	46217
	Unique molecular yield (Gb)	176.22
	P0 (%)	25.44 (2,037,976)
	P1 (%)	73.08 (5,855,521)
	P2 (%)	1.51 (121,174)
Hi-C data	Total bases (Gb)	138.67
	Q20	97.98
	Q30	94.03
	GC content	36.29

## Sheet: Table S2
Table S2 The quality of genome assembly evaluated by BUSCO
Term	Value	Ratio
Complete BUSCOs	1571	0.97
Complete and single-copy BUSCOs	1539	0.95
Complete and duplicated BUSCOs	32	0.02
Fragmented BUSCOs	24	0.01
Missing BUSCOs	19	0.01
Total BUSCO groups searched	1614	1

## Sheet: Table S3
Table S3 Identification of repetitive elements in the genome assembly
Category	Number of elements*	Length (bp)	Percentage (%)
Retroelements	822923	602549788	45.52
LTR elements	822923	602549788	45.52
Ty1/Copia	218879	159690548	12.06
Gypsy/DIRS1	351395	292956053	22.13
DNA transposons	928529	318455293	24.06
Simple repeats	290734	15555305	1.18
Low complexity	35328	1787329	0.14
Unclassified	173195	41019221	3.1
Bases masked	-	979366936	73.99
Total length	-	1323650827	100
Note: * most repeats fragmented by insertions or deletions have been counted as one element.

## Sheet: Table S4
Table S4 The quality of gene predictions evaluated by BUSCO
Term	Value	Ratio
Complete BUSCOs	1515	0.938662
Complete and single-copy BUSCOs	1273	0.788724
Complete and duplicated BUSCOs	242	0.149938
Fragmented BUSCOs	22	0.0136307
Missing BUSCOs	77	0.0477076
Total BUSCO groups searched	1614	1

## Sheet: Table S5
Table S5 Detailed data used for phylogenetic analysis
Index	Taxon name	Source	Assembly and translation	Data accession
1	Rumex palustris	transcriptome	Trinity and Transdecoder	https://doi.org/10.5061/dryad.st3gt
2	Rheum nobile	transcriptome	Trinity and Transdecoder	https://doi.org/10.5061/dryad.st3gt
3	Polygonum aviculare	transcriptome	Trinity and Transdecoder	https://doi.org/10.5061/dryad.st3gt
4	Fagopyrum tataricum	genome	Pinku1	http://mbkbase.org/Pinku1/
5	Fagopyrum esculentum	transcriptome	FES_r1.0	https://doi.org/10.5061/dryad.st3gt
6	Persicaria virginiana	transcriptome	Trinity and Transdecoder	https://doi.org/10.5061/dryad.st3gt
7	Antigonon leptopus	transcriptome	Trinity and Transdecoder	https://doi.org/10.5061/dryad.st3gt
8	Pterostegia drymarioides	transcriptome	Trinity and Transdecoder	https://doi.org/10.5061/dryad.st3gt
9	Ruprechtia salicifolia	transcriptome	Trinity and Transdecoder	https://doi.org/10.5061/dryad.st3gt
10	Limonium californicum	transcriptome	Trinity and Transdecoder	https://doi.org/10.5061/dryad.st3gt
11	Limonium spectabile	transcriptome	1KP	https://doi.org/10.5061/dryad.st3gt
12	Acantholimon lycopodioides	transcriptome	Trinity and Transdecoder	SRP127816
13	Plumbago auriculata	transcriptome	1KP	https://doi.org/10.5061/dryad.st3gt
14	Aegialitis annulata	transcriptome	Trinity and Transdecoder	https://doi.org/10.5061/dryad.st3gt
15	Tamarix ramosissima	transcriptome	Trinity v2.11.0 and TransDecoder v5.5.0	BioProject PRJNA524330
16	Tamarix chinensis	This study	genome	This study
17	Tamarix hispida	transcriptome	Trinity v2.11.0 and TransDecoder v5.5.0	BioProject PRJNA170420
18	Reaumuria kaschgarica	transcriptome	Trinity v2.11.0 and TransDecoder v5.5.0	BioProject PRJNA381120
19	Reaumuria soongarica	transcriptome	Trinity v2.11.0 and TransDecoder v5.5.0	SRR1232022
20	Reaumuria trigyna	transcriptome	Trinity v2.11.0 and TransDecoder v5.5.0	SRR350859, SRR364263
21	Frankenia laevis	transcriptome	1KP	https://doi.org/10.5061/dryad.st3gt
22	Frankenia salina	transcriptome	Trinity and Transdecoder	https://doi.org/10.5061/dryad.st3gt
23	Aldrovanda vesiculosa	transcriptome	Trinity and Transdecoder	https://doi.org/10.5061/dryad.st3gt
24	Dionaea muscipula	transcriptome	Trinity and Transdecoder	https://doi.org/10.5061/dryad.st3gt
25	Drosera spatulata	genome	NA	http://www.carnivorom.org/resources
26	Nepenthes alata	transcriptome	1KP	https://doi.org/10.5061/dryad.st3gt
27	Drosophyllum lusitanicum	transcriptome	Trinity and Transdecoder	https://doi.org/10.5061/dryad.st3gt
28	Beta vulgaris	genome	EL10_1.0	https://phytozome.jgi.doe.gov/pz/portal.html
29	Spinacia oleracea	genome	Spov3	https://phytozome.jgi.doe.gov/pz/portal.html
30	Vitis vinifera	genome	v2.1	https://phytozome.jgi.doe.gov/pz/portal.html
31	Solanum lycopersicum	genome	ITAG3.2	https://phytozome.jgi.doe.gov/pz/portal.html
32	Oryza sativa	genome	v7.0	https://phytozome.jgi.doe.gov/pz/portal.html

## Sheet: Table S6
Table S6 The species used for comparative genomic analysis
Index	Name	Taxonomy	Version	Data accession
1	Tamarix chinensis	Caryophyllales/Tamaricaceae/Tamarix	v1.0	This study
2	Fagopyrum tataricum	Caryophyllales/Polygonaceae/Fagopyrum	Pinku1	http://mbkbase.org/Pinku1/
3	Simmondsia chinensis	Caryophyllales/Simmondsiaceae/Simmondsiaceae	-	https://ngdc.cncb.ac.cn/gwh/Genome/75/show
4	Hylocereus undatus	Caryophyllales/Cactaceae/Hylocereus	-	http://pitayagenomic.com/
5	Amaranthus cruentus	Caryophyllales/Amaranthaceae/Amaranthus	-	https://bioinformatics.psb.ugent.be/orcae/overview/Amacr
6	Beta vulgaris	Caryophyllales/Chenopodiaceae/Beta	EL10_1.0	https://phytozome.jgi.doe.gov/pz/portal.html
7	Spinacia oleracea	Caryophyllales/Chenopodiaceae/Spinacia	Spov3	https://phytozome.jgi.doe.gov/pz/portal.html
8	Atriplex hortensis	Caryophyllales/Chenopodiaceae/Atriplex	v2.0	https://genomevolution.org/coge/GenomeInfo.pl?gid=56906
9	Chenopodium pallidicaule	Caryophyllales/Chenopodiaceae/Chenopodium	v1.0	https://genomevolution.org/coge/GenomeInfo.pl?gid=32008
10	Vitis vinifera	Vitales/Vitaceae/Vitis	v2.1	https://phytozome.jgi.doe.gov/pz/portal.html
11	Arabidopsis thaliana	Brassicales/Brassicaceae/Arabidopsis	TAIR10	https://phytozome.jgi.doe.gov/pz/portal.html
12	Oryza sativa	Poales/Poaceae/Oryza	v7.0	https://phytozome.jgi.doe.gov/pz/portal.html

## Sheet: Table S7
Table S7 Statistics of orthogroups per species
Category	Tamarix chinensis	Fagopyrum tataricum	Simmondsia chinensis	Hylocereus undatus	Amaranthus cruentus	Beta vulgaris	Spinacia oleracea	Atriplex hortensis	Chenopodium pallidicaule	Vitis vinifera	Arabidopsis thaliana	Oryza sativa
Number of genes	26426	31839	23490	27735	24986	24255	34875	36985	21890	31845	27416	42189
Number of orthogroups	25869	25869	25869	25869	25869	25869	25869	25869	25869	25869	25869	25869
Number of genes in orthogroups	23754	27284	21182	25298	22721	22471	32359	33901	20513	27124	24914	33787
Number of unassigned genes	2672	4555	2308	2437	2265	1784	2516	3084	1377	4721	2502	8402
Percentage of genes in orthogroups	89.9	85.7	90.2	91.2	90.9	92.6	92.8	91.7	93.7	85.2	90.9	80.1
Percentage of unassigned genes	10.1	14.3	9.8	8.8	9.1	7.4	7.2	8.3	6.3	14.8	9.1	19.9
Number of orthogroups containing species	12195	13416	13076	13511	13066	13725	13529	14943	13807	14304	13015	14165
Percentage of orthogroups containing species	47.1	51.9	50.5	52.2	50.5	53.1	52.3	57.8	53.4	55.3	50.3	54.8
Number of species-specific orthogroups	323	717	368	411	432	364	773	830	148	914	804	2462
Number of genes in species-specific orthogroups	4187	2305	1558	1345	1772	1431	5260	3726	603	3287	3841	12861
Percentage of genes in species-specific orthogroups	15.8	7.2	6.6	4.8	7.1	5.9	15.1	10.1	2.8	10.3	14	30.5

## Sheet: Table S8
Table S8 Statistics of gene family expansions and contractions among 12 examined plant species
Species	Expansions	Genes Gained	Equal	Contractions	Genes Lost	Families Lost	Average Expansion	Sig Expansions	Sig Contractions	Total Sig Changes
Tamarix chinensis	2059	5765	13464	10336	10835	9141	-0.196063	56	4	60
Fagopyrum tataricum	4980	9365	12431	8448	8614	7918	0.0290421	47	0	47
Simmondsia chinensis	2310	4356	15487	8062	8332	6917	-0.153757	32	2	34
Hylocereus undatus	4488	7242	15115	6256	6446	5820	0.0307823	26	6	32
Amaranthus cruentus	3467	5832	16295	6097	6562	5506	-0.02823	54	29	83
Beta vulgaris	1823	4435	19060	4976	5149	4256	-0.0276113	93	7	100
Spinacia oleracea	2201	12437	19166	4492	4900	3766	0.291465	262	11	273
Atriplex hortensis	3051	12593	21457	1351	1443	1014	0.431185	457	18	475
Chenopodium pallidicaule	929	1947	22048	2882	3986	2150	-0.0788507	55	200	255
Vitis vinifera	3618	8748	12894	9347	9521	8273	-0.0298929	31	0	31
Arabidopsis thaliana	3906	7818	10493	11460	11900	10495	-0.157856	13	3	16
Oryza sativa	5539	14999	7459	12861	13423	11698	0.0609459	16	0	16

## Sheet: Table S9
Table S9 Function annotation of the significant gene family expansions
Orthogroup	Tamarix chinensis	Fagopyrum tataricum	Simmondsia chinensis	Hylocereus undatus	Amaranthus cruentus	Beta vulgaris	Spinacia oleracea	Atriplex hortensis	Chenopodium pallidicaule	Vitis vinifera	Arabidopsis thaliana	Oryza sativa	UniProt	Gene Description	Gene Name
OG0000133	38	5	0	0	1	9	15	11	16	0	2	0	sp|O04244|Y4200_ARATH	Uncharacterized protein At4g02000 OS=Arabidopsis thaliana OX=3702 GN=At4g02000 PE=2 SV=1	At4g02000
OG0000205	56	0	1	0	19	0	1	2	0	0	0	0	sp|O82368|Y2988_ARATH	Uncharacterized protein At2g29880 OS=Arabidopsis thaliana OX=3702 GN=At2g29880 PE=2 SV=1	At2g29880
OG0000768	33	0	1	0	2	0	0	0	0	0	0	4	sp|P0C2F6|RNHX1_ARATH	Putative ribonuclease H protein At1g65750 OS=Arabidopsis thaliana OX=3702 GN=At1g65750 PE=3 SV=1	At1g65750
OG0002361	21	0	0	0	0	2	0	1	1	0	0	0	sp|P0C2F6|RNHX1_ARATH	Putative ribonuclease H protein At1g65750 OS=Arabidopsis thaliana OX=3702 GN=At1g65750 PE=3 SV=1	At1g65750
OG0001817	19	0	0	0	0	1	3	5	0	0	0	0	sp|P0C2F6|RNHX1_ARATH	Putative ribonuclease H protein At1g65750 OS=Arabidopsis thaliana OX=3702 GN=At1g65750 PE=3 SV=1	At1g65750
OG0000095	20	8	8	9	13	5	4	8	10	25	1	1	sp|Q9C637|RLP6_ARATH	Receptor-like protein 6 OS=Arabidopsis thaliana OX=3702 GN=RLP6 PE=3 SV=1	RLP6
OG0000322	59	0	1	1	0	0	0	0	0	1	1	0	sp|Q9FFJ8|LIMYB_ARATH	L10-interacting MYB domain-containing protein OS=Arabidopsis thaliana OX=3702 GN=LIMYB PE=1 SV=1	LIMYB
OG0000290	55	0	1	1	0	0	1	0	0	1	5	3	sp|Q9FFJ8|LIMYB_ARATH	L10-interacting MYB domain-containing protein OS=Arabidopsis thaliana OX=3702 GN=LIMYB PE=1 SV=1	LIMYB
OG0001991	27	0	0	0	0	0	0	0	0	0	0	0	sp|Q9FFJ8|LIMYB_ARATH	L10-interacting MYB domain-containing protein OS=Arabidopsis thaliana OX=3702 GN=LIMYB PE=1 SV=1	LIMYB
OG0001114	32	0	0	0	0	2	0	0	0	0	0	0	sp|Q9LDN0|KN12A_ARATH	Kinesin-like protein KIN-12A OS=Arabidopsis thaliana OX=3702 GN=KIN12A PE=1 SV=1	KIN12A
OG0000021	20	6	13	10	4	35	17	57	30	1	0	3	sp|Q9LRR4|R13L1_ARATH	Putative disease resistance RPP13-like protein 1 OS=Arabidopsis thaliana OX=3702 GN=RPPL1 PE=3 SV=1	RPPL1
OG0002187	26	0	0	0	0	0	0	0	0	0	0	0	sp|Q9LRR5|DRL21_ARATH	Putative disease resistance protein At3g14460 OS=Arabidopsis thaliana OX=3702 GN=At3g14460 PE=3 SV=1	At3g14460
OG0000025	38	23	6	9	14	14	6	28	8	16	17	12	sp|Q9M1V2|SOT5_ARATH	Cytosolic sulfotransferase 5 OS=Arabidopsis thaliana OX=3702 GN=SOT5 PE=1 SV=1	SOT5
OG0000369	16	0	3	1	1	7	3	5	2	5	14	1	sp|Q9M2H9|MCC26_ARATH	MATH domain and coiled-coil domain-containing protein At3g58370 OS=Arabidopsis thaliana OX=3702 GN=At3g58370 PE=4 SV=3	At3g58370
OG0000346	57	0	0	0	0	0	1	1	0	0	0	1	sp|Q9M2N5|DSLE_ARATH	Zinc finger BED domain-containing protein DAYSLEEPER OS=Arabidopsis thaliana OX=3702 GN=HAT PE=1 SV=1	HAT
OG0000413	41	1	0	0	3	2	3	2	0	0	0	3	sp|Q9M2N5|DSLE_ARATH	Zinc finger BED domain-containing protein DAYSLEEPER OS=Arabidopsis thaliana OX=3702 GN=HAT PE=1 SV=1	HAT
OG0000782	40	0	0	0	0	0	0	0	0	0	0	0	sp|Q9M2N5|DSLE_ARATH	Zinc finger BED domain-containing protein DAYSLEEPER OS=Arabidopsis thaliana OX=3702 GN=HAT PE=1 SV=1	HAT
OG0000595	38	0	0	0	0	0	3	3	1	0	0	0	sp|Q9M2N5|DSLE_ARATH	Zinc finger BED domain-containing protein DAYSLEEPER OS=Arabidopsis thaliana OX=3702 GN=HAT PE=1 SV=1	HAT
OG0000868	36	0	0	0	0	1	1	0	0	0	0	0	sp|Q9M2N5|DSLE_ARATH	Zinc finger BED domain-containing protein DAYSLEEPER OS=Arabidopsis thaliana OX=3702 GN=HAT PE=1 SV=1	HAT
OG0000817	32	0	0	0	0	1	1	4	0	0	0	1	sp|Q9M2N5|DSLE_ARATH	Zinc finger BED domain-containing protein DAYSLEEPER OS=Arabidopsis thaliana OX=3702 GN=HAT PE=1 SV=1	HAT
OG0001975	20	0	0	0	0	1	1	0	5	0	0	0	sp|Q9M2N5|DSLE_ARATH	Zinc finger BED domain-containing protein DAYSLEEPER OS=Arabidopsis thaliana OX=3702 GN=HAT PE=1 SV=1	HAT
OG0000328	7	2	0	0	0	7	13	11	21	0	0	1	sp|Q9M2N5|DSLE_ARATH	Zinc finger BED domain-containing protein DAYSLEEPER OS=Arabidopsis thaliana OX=3702 GN=HAT PE=1 SV=1	HAT
OG0001204	31	0	0	2	0	0	0	0	0	0	0	0	sp|Q9SSQ4|FRS6_ARATH	Protein FAR1-RELATED SEQUENCE 6 OS=Arabidopsis thaliana OX=3702 GN=FRS6 PE=2 SV=1	FRS6
OG0000036	63	4	1	1	5	14	43	18	5	2	6	3	-	-	-
OG0000361	59	0	0	0	0	0	0	0	0	0	0	0	-	-	-
OG0000172	53	0	1	13	0	0	3	15	1	0	0	0	-	-	-
OG0000531	48	0	0	0	0	0	0	0	0	0	0	0	-	-	-
OG0000532	48	0	0	0	0	0	0	0	0	0	0	0	-	-	-
OG0000281	46	0	0	0	4	9	4	3	0	0	0	1	-	-	-
OG0000529	45	0	0	0	0	1	1	0	1	0	0	0	-	-	-
OG0000573	45	0	0	1	0	0	0	0	0	0	0	0	-	-	-
OG0000630	44	0	0	0	0	0	0	0	0	0	0	0	-	-	-
OG0000673	43	0	0	0	0	0	0	0	0	0	0	0	-	-	-
OG0000709	42	0	0	0	0	0	0	0	0	0	0	0	-	-	-
OG0000663	41	0	0	1	0	0	0	1	0	0	0	0	-	-	-
OG0000741	39	0	0	0	0	0	1	0	1	0	0	0	-	-	-
OG0000781	39	0	0	0	0	0	1	0	0	0	0	0	-	-	-
OG0000872	38	0	0	0	0	0	0	0	0	0	0	0	-	-	-
OG0000919	37	0	0	0	0	0	0	0	0	0	0	0	-	-	-
OG0000920	37	0	0	0	0	0	0	0	0	0	0	0	-	-	-
OG0001050	35	0	0	0	0	0	0	0	0	0	0	0	-	-	-
OG0001207	33	0	0	0	0	0	0	0	0	0	0	0	-	-	-
OG0001208	33	0	0	0	0	0	0	0	0	0	0	0	-	-	-
OG0000216	30	0	2	1	4	9	0	20	8	0	2	1	-	-	-
OG0001523	30	0	0	0	0	0	0	0	0	0	0	0	-	-	-
OG0001661	29	0	0	0	0	0	0	0	0	0	0	0	-	-	-
OG0001834	28	0	0	0	0	0	0	0	0	0	0	0	-	-	-
OG0001835	28	0	0	0	0	0	0	0	0	0	0	0	-	-	-
OG0001989	27	0	0	0	0	0	0	0	0	0	0	0	-	-	-
OG0001990	27	0	0	0	0	0	0	0	0	0	0	0	-	-	-
OG0002185	26	0	0	0	0	0	0	0	0	0	0	0	-	-	-
OG0002186	26	0	0	0	0	0	0	0	0	0	0	0	-	-	-
OG0000143	25	0	0	0	1	5	37	11	13	0	0	2	-	-	-
OG0000885	18	0	0	0	9	2	6	2	0	0	0	0	-	-	-
OG0004512	17	0	0	0	0	0	0	1	0	0	0	0	-	-	-
OG0001036	14	4	0	0	0	6	3	7	0	0	0	1	-	-	-

## Sheet: Table S10
Table S10 Statistics of gene duplications
Category	Number	Ratio (100%)
whole duplicated gene	19935	100
wgd gene (WGD)	4281	21.4748
tandem gene (TD)	1130	5.66842
proximal gene (PD)	1075	5.39253
transposed gene (TRD)	4595	23.0499
dispersed genes (DSD)	8854	44.4143
WGD positive selection (WGDps)	14	-
TD positive selection (TDps)	72	-
PD positive selection (PDps)	77	-
TRD positive selectionp (TRDps)	168	-
DSD positive selectionp (DSDps)	1213	-
expanded gene (EPG)	8857	-

[truncated: 20 more sheets: Table S11, Table S12, Table S13, Table S14, Table S15, Table S16, Table S17, Table S18, Table S19, Table S20, Table S21, Table S22, Table S23, Table S24, Table S25, Table S26, Table S27, Table S28, Table S29, Table S30]
